# Supplementary material for: The systemic oxidative stress index predicts clinical outcomes of esophageal squamous cell carcinoma receiving neoadjuvant immunochemotherapy
Source: Front Immunol. 2025 Jan 31;16:1535507. doi: 10.3389/fimmu.2025.1535507 (PMC11825508; doi:10.3389/fimmu.2025.1535507)
Supplement: Supplementary file 3 [file Table1.xlsx]

## Sheet: SPSS最终数据
Age	Sex	DFS status	DFS	OS	OS status	height	weight	PCR	BMI	smoking	drinking	tumor location	surgical method	differentiation	vessel invasion	perineural invasion	tumor length	ypTstage	ypNstage	ypTNMstage	NEU	PLT	LYM	NLR	PLR	SII	CRE	DBIL	TBIL	LDH	UA	BUN	ALB	CRP	SOSI
68	1	1	15	21	0	165	65	0	23.8751	0	1	3	1	3	1	1	6.4	2	1	2	5.6	190	1.1	5.09091	172.727	967.273	76.9	8.39	18.92	235	177	5.73	3.63	1.5	-2.05127
68	1	1	13	19	0	172	63	0	21.2953	1	1	2	0	2	0	0	4.2	2	0	1	4	208	1	4	208	832	72.8	4.9	7.34	230	283	7.92	3.78	5	-3.03508
49	0	1	10	13	0	165	63	0	23.1405	1	1	2	0	3	1	1	5	1	1	1	4.5	210	1.1	4.09091	190.909	859.091	61.3	4.29	9.15	217	228	7.06	4.22	1.66	-4.04301
66	1	1	8	14	1	175	65	0	21.2245	1	1	3	1	2	1	0	2.6	2	1	2	3.8	219	1.1	3.45455	199.091	756.545	76.5	6.03	10.33	78	305	5.22	3.7	9.6	-4.07663
66	0	1	3	14	1	166	60	0	21.7738	0	0	3	0	1	0	0	2	2	1	2	4.2	218	1.2	3.5	181.667	763	62.4	5.41	11.53	204	229	5.67	4.15	1.42	-4.11091
73	1	1	6	24	0	165	60	0	22.0386	1	1	1	0	3	1	1	4.5	2	1	2	5.7	280	1.1	5.18182	254.545	1450.91	55.7	3.24	8.92	232	317	6.72	4.14	1.3	-4.47098
69	1	0	15	15	0	160	60	0	23.4375	0	0	3	1	2	0	0	2	1	1	2	4	184	1.2	3.33333	153.333	613.333	68.8	5.45	10.85	157	235	5.47	4.08	3.14	-4.49568
59	0	1	10	27	0	168	58	0	20.5499	1	0	3	1	3	0	0	4	2	1	2	4.4	197	1.4	3.14286	140.714	619.143	62.6	4.62	9.64	248	306	6.37	4.31	2.46	-4.50058
66	1	1	8	21	1	177	68	0	21.7051	0	1	3	1	1	0	0	5	2	1	2	5.2	208	1	5.2	208	1081.6	90.3	5.25	8.68	297	205	6.06	3.45	2.52	-4.5108
73	1	0	15	15	0	167	60	1	21.5139	1	1	2	0	1	0	0	0	0	0	0	4.2	128	1.4	3	91.4286	384	68.2	5.87	9.39	169	203	5.07	4.19	6.5	-4.62201
53	1	1	20	26	0	176	75	0	24.2123	1	1	2	0	3	0	0	4	2	0	2	3.7	211	1.7	2.17647	124.118	459.235	75.2	4.73	7.44	96	297	5.77	3.87	2.7	-4.82965
55	1	1	17	30	0	178	63	0	19.8839	0	1	2	0	3	1	1	3.2	2	1	2	4.9	262	1.3	3.76923	201.538	987.538	71.6	4.8	8.56	416	305	5.73	4.05	5.53	-4.8977
53	1	1	7	13	1	167	53	0	19.0039	1	1	1	0	2	0	0	2.8	2	1	2	4.8	339	2	2.4	169.5	813.6	67.9	5.92	8.22	149	195	3.68	3.92	4.5	-4.97064
57	1	1	4	7	1	170	64	0	22.1453	0	1	2	0	1	0	1	5	2	1	2	7.1	293	1.1	6.45455	266.364	1891.18	77.5	5.26	8.32	214	205	4.88	3.76	0.2	-4.98622
57	1	1	2	14	1	168	63	0	22.3214	1	1	3	0	1	0	0	3	2	1	2	3.5	131	1.4	2.5	93.5714	327.5	69.3	5.44	8.66	134	194	3.89	3.79	2.35	-5.02128
62	1	0	17	17	0	156	58	1	23.833	0	1	2	0	2	0	0	0	0	0	0	3.6	214	1.8	2	118.889	428	65.8	4.51	11.82	187	200	4.51	3.79	3.65	-5.03505
64	1	1	9	15	1	168	59	0	20.9042	1	1	2	0	1	0	0	1.8	1	1	2	6.9	473	1.6	4.3125	295.625	2039.81	68.9	5.44	8.54	66	233	3.62	3.72	4.5	-5.04246
55	1	0	13	13	0	165	50	0	18.3655	1	0	2	0	3	1	1	4.5	2	1	2	3.7	218	1.2	3.08333	181.667	672.167	68.3	4.23	11.8	197	288	5.44	3.95	7.74	-5.07958
64	1	0	18	18	0	165	60	1	22.0386	1	1	1	0	2	0	0	0	0	0	0	5.4	198	1.2	4.5	165	891	57.3	4.38	8.34	131	346	3.86	3.85	1.2	-5.09893
57	1	0	16	16	0	163	60	0	22.5827	1	1	3	1	2	1	1	3	2	1	2	2.5	205	1.5	1.66667	136.667	341.667	56.5	3.72	6.36	205	306	4.86	4.01	2	-5.14583
66	1	1	17	23	0	170	60	0	20.7612	0	1	3	0	3	1	1	2.5	2	1	2	3.6	174	1	3.6	174	626.4	82.3	3.93	7.12	188	225	5.73	3.48	2.78	-5.15806
75	1	0	12	12	0	165	52	0	19.1001	1	1	2	0	3	0	1	4	2	1	2	8.6	235	2.1	4.09524	111.905	962.381	82.8	4.15	10.02	196	307	6.57	3.86	1.37	-5.18406
62	1	1	8	18	0	170	62	0	21.4533	1	1	3	1	2	0	0	4.3	2	1	2	3.9	241	1.5	2.6	160.667	626.6	84.2	4.62	7.13	204	234	5.32	3.55	0.2	-5.19617
66	1	0	12	12	0	155	53	0	22.0604	1	1	2	0	2	0	0	2	1	0	1	4.7	129	1	4.7	129	606.3	77.1	4.26	7.22	178	226	4.63	3.46	1.8	-5.26407
61	1	1	5	13	0	165	50	0	18.3655	1	1	2	0	3	0	0	3.5	2	1	2	4	171	2.1	1.90476	81.4286	325.714	74.9	6.47	9.53	279	204	4.28	4.26	4.5	-5.26973
73	1	0	16	16	0	160	57	0	22.2656	0	1	2	0	2	0	0	3	2	0	1	5	223	1.4	3.57143	159.286	796.429	64.1	3.92	7.68	247	272	5.29	4.13	1.8	-5.4371
60	1	1	3	8	1	166	65	0	23.5883	1	1	2	0	3	0	0	1	2	1	2	3	239	1.4	2.14286	170.714	512.143	74.7	4.82	9.82	193	257	4.96	3.98	1.5	-5.4468
64	0	0	24	24	0	152	50	1	21.6413	0	0	1	0	1	0	0	0	0	0	0	4.1	123	1.4	2.92857	87.8571	360.214	81.4	5.56	10.16	224	221	4.61	3.92	2.35	-5.48853
67	0	0	13	13	0	158	52	1	20.83	0	0	2	0	3	0	0	0	0	0	0	4.5	213	1.7	2.64706	125.294	563.824	66.8	3.52	8.66	185	192	5.25	3.91	2.31	-5.51508
72	1	1	7	17	0	173	57	0	19.0451	1	1	2	0	2	0	0	4	2	1	2	6.2	124	1.1	5.63636	112.727	698.909	68.5	4.34	7.47	178	285	3.44	3.56	6.26	-5.5931
62	1	1	5	12	0	168	70	0	24.8016	1	1	2	0	2	0	0	2.2	1	1	2	6.7	231	2.4	2.79167	96.25	644.875	70.6	4.72	8.46	167	347	3.88	3.8	2.09	-5.61752
61	1	0	22	22	0	157	55	1	22.3133	1	1	2	0	2	0	0	0	0	0	0	3.4	223	1.3	2.61538	171.538	583.231	69.6	5.16	8.35	106	264	4.36	4.19	2.54	-5.64455
66	1	0	17	17	0	165	58	0	21.3039	1	1	3	1	2	0	0	3	2	0	1	3.7	145	1.6	2.3125	90.625	335.312	79.5	3.25	7.55	200	322	7.32	4.17	11.03	-5.65982
71	1	1	8	14	0	168	62	0	21.9671	0	0	2	0	3	0	0	3	2	1	2	2	154	1.3	1.53846	118.462	236.923	76.4	4.16	10.02	115	202	6.1	4.2	1.9	-5.67166
63	1	1	12	23	0	170	71	0	24.5675	1	0	2	0	2	0	0	2.5	2	0	1	4	150	1.4	2.85714	107.143	428.571	78.1	3.47	8.27	259	155	5.63	3.77	7.1	-5.78159
61	1	1	2	13	0	165	50	1	18.3655	1	1	2	0	2	0	0	0	0	0	0	4	171	1.3	3.07692	131.538	526.154	69.6	3.38	7.63	169	278	4.89	3.79	7	-5.80422
61	1	0	12	12	0	157	51	0	20.6905	1	1	3	1	1	0	0	7.4	2	1	2	4.1	195	1.2	3.41667	162.5	666.25	57.2	3.52	9.51	264	342	4.25	4.07	2.4	-5.82064
73	1	0	21	21	0	158	63	0	25.2363	1	1	3	1	3	1	1	2	2	1	2	6.2	311	3	2.06667	103.667	642.733	81.1	5.65	7.86	73	226	5.21	4.37	2.4	-5.82867
67	1	1	6	8	1	163	56	0	21.0772	1	0	2	0	3	0	0	1	1	1	2	4.2	169	1.4	3	120.714	507	84.2	4.15	8.89	220	307	5.63	3.87	0.5	-5.88837
50	1	1	2	13	1	172	65	0	21.9713	0	1	3	0	2	1	1	9.5	2	1	2	3.6	257	1.2	3	214.167	771	76.2	3.79	8.92	190	301	5.98	4.15	1.2	-5.89724
58	1	1	4	21	0	168	68	0	24.093	1	1	3	0	1	0	0	2	2	1	2	3.7	213	1	3.7	213	788.1	55.3	3.61	9.43	164	215	4.14	4.18	1	-5.90369
65	1	1	7	11	1	170	65	0	22.4913	1	1	2	0	2	1	1	5	2	1	2	4.5	257	1.4	3.21429	183.571	826.071	73.8	5.39	9.63	108	209	3.68	4.03	1	-5.90402
57	1	1	2	14	1	168	63	0	22.3214	1	1	3	0	2	0	0	3	2	1	2	8.5	391	1.8	4.72222	217.222	1846.39	70.6	4.88	8.59	170	203	3.8	4	2.18	-5.91588
61	1	1	10	15	1	158	50	0	20.0288	1	1	2	0	2	0	0	1	1	0	1	5.7	179	0.9	6.33333	198.889	1133.67	76.5	4.72	9.45	214	276	4.78	4.08	2.35	-5.9223
66	1	1	2	7	1	163	46	0	17.3134	1	1	2	0	2	0	0	3	2	1	2	2.8	183	1.3	2.15385	140.769	394.154	81.9	7.12	17.2	128	223	3.68	4.42	2	-5.94234
58	1	0	26	26	0	160	53	1	20.7031	1	0	2	0	3	0	0	0	0	0	0	4.2	206	1.4	3	147.143	618	91.2	5.14	10.36	98	190	5.53	4.01	1.1	-5.977
69	1	0	22	22	0	164	52	0	19.3337	1	0	2	0	3	0	0	4	2	0	1	4	230	1.3	3.07692	176.923	707.692	76.1	3.26	8.78	216	205	5.13	3.7	3.38	-5.98901
67	1	1	10	16	0	160	69	0	26.9531	0	1	2	0	2	0	0	6.5	2	1	2	5.5	233	1.2	4.58333	194.167	1067.92	83.7	4.13	9.57	176	320	5.32	3.83	2.2	-5.99556
66	0	0	17	17	0	164	64	0	23.7954	0	0	3	0	3	0	0	1.5	2	0	1	5.1	230	1.9	2.68421	121.053	617.368	79.6	3.35	7.65	144	332	6.03	3.94	3.5	-6.00784
70	1	0	22	22	0	164	55	0	20.4491	1	0	2	0	1	0	0	1	2	0	1	3.8	146	1.3	2.92308	112.308	426.769	59.2	3.65	9.65	250	271	4.18	4.13	0.9	-6.01168
52	1	1	15	25	0	165	60	0	22.0386	1	0	2	0	1	0	0	1.5	1	0	1	3.3	216	1.8	1.83333	120	396	68.3	4.36	9.26	330	236	4.6	4.23	2.6	-6.02339
68	1	0	15	15	0	165	63	1	23.1405	0	1	3	0	3	0	0	0	0	0	0	4.5	149	2.2	2.04545	67.7273	304.773	69.8	4.55	8.24	185	294	3.62	3.92	3.3	-6.06057
63	1	0	16	16	0	163	61	1	22.9591	0	0	2	0	1	0	0	0	0	0	0	4.1	214	1.4	2.92857	152.857	626.714	80.6	5.26	14.13	92	326	4.15	4	2.6	-6.07561
66	1	0	18	18	0	165	59	0	21.6713	1	1	2	0	3	0	1	3	2	0	1	4.4	107	1	4.4	107	470.8	75.1	6.33	9.29	270	380	3.37	4.34	6.4	-6.09792
71	1	0	17	17	0	168	55	0	19.487	0	0	1	0	3	0	0	3	1	0	1	3.4	154	1.2	2.83333	128.333	436.333	81.7	4.27	9.55	166	209	5.36	4.03	2.9	-6.1033
54	1	0	16	16	0	170	62	1	21.4533	1	1	2	0	2	0	0	0	0	0	0	4.3	196	1.7	2.52941	115.294	495.765	72.6	4.23	7.21	129	208	4.12	3.9	1.6	-6.10393
52	1	1	15	25	0	165	60	0	22.0386	1	0	2	0	1	0	0	2.7	1	0	1	3.3	216	1.8	1.83333	120	396	71.4	5.23	9.86	308	155	3.7	4.21	10.22	-6.16694
71	1	1	6	13	1	165	59	0	21.6713	1	1	2	0	2	0	0	4	2	0	1	5.8	181	1.3	4.46154	139.231	807.538	66.8	3.68	8.36	167	192	5.22	4.33	1.3	-6.17351
65	1	0	35	35	0	163	60	1	22.5827	1	1	2	0	1	0	0	0	0	0	0	4.4	223	1.9	2.31579	117.368	516.421	78.9	4.42	13.15	216	248	3.92	3.72	4.56	-6.18454
71	1	1	11	22	0	169	64	0	22.4082	0	1	3	0	3	1	0	3.8	1	0	1	6.2	136	0.8	7.75	170	1054	81.7	5.1	8.42	248	312	4.76	4.2	4.26	-6.2235
55	1	1	5	20	1	168	62	0	21.9671	0	1	3	0	2	0	1	4.6	2	1	2	6.9	300	1.2	5.75	250	1725	76.7	4.48	9.53	140	226	3.88	3.83	2.58	-6.22431
59	1	1	2	8	1	165	55	0	20.202	1	1	2	0	2	1	1	5.2	2	1	2	6.6	282	1.4	4.71429	201.429	1329.43	58.8	4.27	8.39	185	219	3.34	4.24	5.72	-6.29441
68	1	1	11	23	1	163	58	0	21.83	1	1	1	0	2	0	0	2.4	1	0	1	7.2	272	1.3	5.53846	209.231	1506.46	73.6	3.23	9.55	164	335	5.77	4.18	2.1	-6.29786
59	1	0	24	24	0	170	65	1	22.4913	0	0	3	1	3	0	0	0	0	0	0	4.6	350	1.5	3.06667	233.333	1073.33	85	3.06	8.42	131	232	6.14	3.86	3	-6.33802
66	1	0	24	24	0	160	62	0	24.2188	0	0	2	0	1	0	0	0.8	1	0	1	7.7	174	1.4	5.5	124.286	957	72.5	5.46	11.23	175	215	4.03	4.48	2.85	-6.35249
65	1	0	16	16	0	168	71	1	25.1559	0	1	1	0	2	0	0	0	0	0	0	3.4	169	1.6	2.125	105.625	359.125	68.8	3.67	8.94	242	194	3.78	3.86	1.59	-6.38563
66	1	0	17	17	0	165	59	0	21.6713	1	1	2	0	1	0	0	1	1	0	1	7.4	184	1.4	5.28571	131.429	972.571	77.3	4.22	7.46	136	308	3.47	3.68	1.5	-6.43245
52	1	0	26	26	0	165	52	0	19.1001	0	0	2	0	2	0	0	1.2	1	0	1	6.2	217	2.3	2.69565	94.3478	584.957	85.2	6.24	20.46	87	196	3.49	4.19	1.3	-6.46208
61	1	0	15	15	0	168	62	1	21.9671	1	1	2	0	2	0	0	0	0	0	0	3.3	154	1.8	1.83333	85.5556	282.333	87.2	4.98	9.47	157	213	4.27	3.92	1.7	-6.46945
65	1	1	6	12	1	170	69	0	23.8754	1	1	3	0	3	0	0	1	1	1	2	7.3	290	1.3	5.61538	223.077	1628.46	90.3	3.11	6.42	168	296	5.08	3.39	11.28	-6.4793
69	0	0	13	13	0	165	55	0	20.202	0	0	2	0	3	0	0	3.6	1	1	2	6.6	181	1.5	4.4	120.667	796.4	77.2	4.26	7.57	156	247	4.81	4.22	2.1	-6.50973
57	1	1	3	20	0	160	67	0	26.1719	1	0	2	0	1	0	1	4.8	2	0	2	3.1	208	0.8	3.875	260	806	75.6	4.28	9.68	221	295	4.78	4.28	2.13	-6.51966
69	1	0	17	17	0	168	65	0	23.03	0	0	2	0	3	1	1	1	1	0	1	4.3	224	1.6	2.6875	140	602	65.8	3.65	8.15	230	257	5.36	4.61	3.11	-6.53966
72	1	0	21	21	0	165	55	0	20.202	1	1	2	0	1	0	0	5	2	1	2	5.1	195	1.2	4.25	162.5	828.75	86	4.85	9.48	273	316	3.91	3.83	1	-6.54923
66	1	1	9	18	1	175	59	0	19.2653	0	0	2	0	2	0	0	3.5	1	1	2	4.4	174	1.3	3.38462	133.846	588.923	80.4	3.65	8.67	115	233	4.65	3.84	1.69	-6.55354
65	1	0	12	12	0	178	82	0	25.8806	1	1	3	0	1	0	0	2	1	1	1	3.5	269	1	3.5	269	941.5	73.2	3.13	5.89	165	278	4.05	3.72	2.67	-6.6131
50	0	0	13	13	0	152	51	1	22.0741	0	0	2	0	2	0	0	0	0	0	0	2.9	243	1.2	2.41667	202.5	587.25	79.6	3.89	8.54	195	175	4.89	4.08	4.09	-6.61442
61	1	1	14	36	0	162	55	0	20.9572	1	1	3	1	3	1	1	3.1	2	1	2	4.5	182	2.1	2.14286	86.6667	390	86.5	3.78	10.21	225	209	5.66	4.07	1.62	-6.62395
62	1	0	20	20	0	168	63	1	22.3214	1	1	2	0	3	0	0	0	0	0	0	3.4	276	2.1	1.61905	131.429	446.857	90.4	5.24	9.22	182	311	4.35	4.02	1.2	-6.62501
50	0	0	27	27	0	152	54	1	23.3726	0	0	2	0	2	0	0	0	0	0	0	2.9	243	1.2	2.41667	202.5	587.25	73.1	4.67	8.28	232	214	3.74	4.22	2.5	-6.64839
71	1	0	24	24	0	165	60	1	22.0386	1	0	2	0	2	0	0	0	0	0	0	5.8	234	1.2	4.83333	195	1131	88.9	5.36	10.28	269	314	4.23	4.1	4.35	-6.66621
68	1	0	23	23	0	170	51	0	17.6471	1	1	3	1	3	0	0	3	2	1	2	4.4	135	1.4	3.14286	96.4286	424.286	84.9	4.37	7.48	200	206	5.01	4.16	7.15	-6.69398
71	1	0	14	14	0	168	65	1	23.03	1	1	3	0	1	0	0	0	0	0	0	5.4	245	1.1	4.90909	222.727	1202.73	83.7	5.14	10.17	136	335	4.22	4.22	3.96	-6.70286
71	1	0	26	26	0	164	60	1	22.3081	1	1	2	0	1	0	0	0	0	0	0	5.4	184	1.3	4.15385	141.538	764.308	85.2	5.21	15.18	192	284	4.26	4.21	2.3	-6.70812
60	1	0	32	32	0	168	66	1	23.3844	1	1	2	0	2	0	0	0	0	0	0	4.2	285	2.1	2	135.714	570	75.8	4.16	9.86	260	166	3.79	3.98	2.62	-6.70829
64	1	0	37	37	0	164	54	0	20.0773	1	1	3	1	1	1	0	3	1	0	1	7.7	318	1.5	5.13333	212	1632.4	85.2	3.88	7.84	255	198	4.06	3.64	3.6	-6.72302
63	0	1	6	11	1	163	49	0	18.4425	0	0	1	0	2	0	1	4.5	2	1	2	4.9	175	1.1	4.45455	159.091	779.545	68.3	3.38	9.58	94	216	4.96	4.38	0.2	-6.72736
55	1	0	14	14	0	168	60	1	21.2585	1	1	2	0	2	0	0	0	0	0	0	4.8	340	1.1	4.36364	309.091	1483.64	75.2	4.48	9.56	194	219	4.13	4.26	3.96	-6.73539
62	1	0	12	12	0	168	51	0	18.0697	0	0	2	0	1	0	0	2.6	1	0	1	5.4	283	1.8	3	157.222	849	90.3	4.05	12.21	60	285	4.69	3.76	0.8	-6.74766
61	1	0	19	19	0	168	68	1	24.093	1	1	3	0	2	0	0	0	0	0	0	4.4	219	1.3	3.38462	168.462	741.231	63.5	3.63	7.23	181	325	3.58	4.17	0.5	-6.7527
57	1	1	8	20	1	178	62	1	19.5682	1	1	3	0	3	1	1	0	0	0	0	4	121	0.8	5	151.25	605	78.4	4.72	9.27	183	191	3.66	4.09	2.64	-6.77291
56	1	0	12	12	0	165	60	1	22.0386	0	1	2	0	1	0	0	0	0	0	0	4.6	239	1.2	3.83333	199.167	916.167	76.3	3.79	7.56	159	250	4.16	4	3.3	-6.79219
63	1	0	14	14	0	170	62	1	21.4533	0	1	2	0	3	0	0	0	0	0	0	4.3	274	1.3	3.30769	210.769	906.308	68.1	3.44	8.89	132	188	4.52	4.29	1.25	-6.79293
48	1	1	8	26	0	164	61	0	22.68	1	1	2	0	2	0	1	1.6	2	1	2	8	252	1.5	5.33333	168	1344	90.2	5.17	10.08	259	248	4.82	4.27	2.5	-6.80654
51	1	0	34	34	0	167	71	0	25.4581	1	1	3	0	3	0	0	2.5	1	1	2	6	134	2	3	67	402	87.6	4.22	10.27	197	235	3.89	3.67	3.6	-6.80714
74	0	0	15	15	0	166	54	0	19.5965	0	0	3	0	1	0	0	1.4	1	1	2	5.3	222	2.8	1.89286	79.2857	420.214	95.2	3.64	8.46	116	188	6.37	4.06	7.76	-6.80715
70	1	0	40	40	0	175	55	0	17.9592	1	1	2	0	2	0	0	0.5	1	0	1	4.9	204	1.4	3.5	145.714	714	86.8	3.16	6.36	200	226	4.63	3.56	1.2	-6.80987
51	1	1	6	14	1	177	62	0	19.79	1	1	2	0	2	0	1	3.2	2	1	2	5.8	285	1.1	5.27273	259.091	1502.73	76.8	3.28	7.33	176	239	4.37	3.88	3.6	-6.82341
59	1	0	22	22	0	170	68	0	23.5294	1	1	2	0	3	0	0	1	1	1	1	3.4	177	1.3	2.61538	136.154	462.923	75.2	3.98	7.78	264	327	4.07	4.11	3.5	-6.84584
69	1	0	24	24	0	165	63	0	23.1405	1	1	1	0	3	0	1	2	2	1	2	6	246	1.8	3.33333	136.667	820	84.1	5.56	12.43	260	268	4.03	4.38	5	-6.84889
56	1	0	21	21	0	158	56	0	22.4323	1	0	3	1	2	1	1	1.5	2	1	2	7	379	3.5	2	108.286	758	63.7	3.98	8.92	182	210	4.06	4.55	2.2	-6.89983
64	1	0	15	15	0	162	48	0	18.2899	1	1	2	0	2	0	1	3	2	1	2	2.9	253	1.1	2.63636	230	667	73.3	2.93	8.69	214	219	3.91	3.76	3.25	-6.91544
65	1	0	20	20	0	170	62	0	21.4533	0	1	2	0	2	0	0	2.4	2	0	1	2.7	280	1.7	1.58824	164.706	444.706	74.6	4.15	8.18	122	226	4.11	4.25	1	-6.91595
71	1	0	24	24	0	164	60	1	22.3081	1	1	2	0	1	0	0	0	0	0	0	5.4	184	1.3	4.15385	141.538	764.308	72.8	4.23	11.32	115	206	3.56	4.17	2.1	-6.9532
57	1	0	27	27	0	162	59	1	22.4813	1	0	2	0	3	0	0	0	0	0	0	6.5	288	1.6	4.0625	180	1170	75.2	3.28	9.66	217	330	4.17	3.95	4.2	-6.97268
70	1	0	17	17	0	167	60	0	21.5139	1	1	3	0	2	0	0	1.2	1	0	1	3.9	242	1.3	3	186.154	726	77.4	3.42	8.24	176	243	4.24	3.95	7.5	-6.97397
63	0	0	19	19	0	170	68	0	23.5294	1	1	2	0	1	1	0	2	1	0	1	5.2	291	1.3	4	223.846	1164	67.8	3.64	6.8	242	335	3.48	4.11	0.5	-6.97775
69	1	1	5	14	1	168	74	0	26.2188	1	1	3	0	3	0	0	4.6	1	1	2	4.5	192	1.6	2.8125	120	540	77.2	3.22	8.86	213	202	5.38	4.3	1.16	-6.99642
72	0	0	21	21	0	165	68	0	24.977	1	1	2	0	2	0	0	3	1	1	2	4.7	234	2.1	2.2381	111.429	523.714	78.8	3.18	8.15	149	258	4.88	4.09	2.17	-7.06947
67	1	0	20	20	0	170	70	0	24.2215	0	0	2	0	2	0	0	3.4	1	1	2	5.3	211	1.6	3.3125	131.875	698.937	87.4	3.78	7.79	225	214	3.88	3.66	5.4	-7.08164
66	1	1	9	19	0	165	52	0	19.1001	1	1	2	0	3	0	0	4	2	0	2	4.5	289	1.2	3.75	240.833	1083.75	78.4	4.27	8.67	195	208	3.96	4.2	3.6	-7.08387
62	1	0	19	19	0	168	62	1	21.9671	1	1	2	0	1	0	0	0	0	0	0	5.2	251	2.1	2.47619	119.524	621.524	75	4.37	8.67	176	316	3.76	4.29	4.15	-7.08566
71	1	0	37	37	0	168	62	1	21.9671	1	1	2	0	2	0	0	0	0	0	0	3.7	234	1.6	2.3125	146.25	541.125	67.3	3.87	6.24	176	160	3.91	4.43	2.25	-7.08645
68	0	0	16	16	0	153	55	1	23.4952	0	0	3	0	1	0	0	0	0	0	0	3.7	204	1.8	2.05556	113.333	419.333	82.4	3.42	6.45	226	167	5.21	4.18	3.5	-7.08765
72	1	0	13	13	0	168	54	0	19.1327	0	1	1	0	1	0	0	4	2	1	2	3.2	193	1.8	1.77778	107.222	343.111	85.7	4.23	9.32	170	263	5.12	4.35	3.73	-7.10878
69	1	0	20	20	0	168	58	0	20.5499	1	1	2	0	1	0	0	1.2	1	0	1	4	276	1.9	2.10526	145.263	581.053	86.5	5.31	18.38	120	249	4.32	4.45	1.5	-7.11276
74	1	0	20	20	0	165	59	0	21.6713	0	1	2	0	2	0	0	0.8	2	0	1	3.1	240	0.9	3.44444	266.667	826.667	72.3	3.08	6.46	150	205	4.22	4.08	3.1	-7.12266
69	1	0	14	14	0	165	68	0	24.977	1	1	2	0	2	0	0	3	1	1	2	3.7	234	2.1	1.7619	111.429	412.286	75.4	4.42	9.54	314	252	3.65	4.28	4.3	-7.12935
64	1	0	18	18	0	172	75	0	25.3515	1	0	3	0	2	0	0	5.2	1	1	2	3.1	225	1.3	2.38462	173.077	536.538	87.8	5.02	7.65	226	213	4.17	4.25	2.64	-7.13192
50	1	1	7	12	1	165	61	0	22.4059	1	1	2	0	2	0	0	2	1	1	2	4.5	169	1.3	3.46154	130	585	74.6	3.62	7.72	50	234	4.07	4.16	0.5	-7.14093
68	1	0	12	12	0	168	68	1	24.093	1	0	2	0	1	0	0	0	0	0	0	5.8	236	1.5	3.86667	157.333	912.533	91.3	4.15	8.29	192	283	5.23	4.18	0.92	-7.14888
64	0	0	20	20	0	156	47	1	19.313	0	0	2	0	3	0	0	0	0	0	0	4.8	162	1.2	4	135	648	76.7	3.22	7.34	105	168	4.13	3.96	1.3	-7.15263
74	1	0	23	23	0	160	57	0	22.2656	1	0	2	0	3	0	0	1	1	0	1	4.5	237	1.4	3.21429	169.286	761.786	73.2	3.26	6.8	279	415	4.12	4.11	3.48	-7.17497
60	1	0	13	13	0	158	53	0	21.2306	1	1	2	0	2	0	0	4.2	1	0	1	3.3	208	2	1.65	104	343.2	80.6	4.15	9.2	179	233	3.52	3.97	0.5	-7.17592
62	1	0	23	23	0	172	65	0	21.9713	1	1	2	0	1	0	0	1	1	0	1	4.1	145	1.6	2.5625	90.625	371.562	86.7	4.08	8.14	141	256	3.76	3.82	11.38	-7.1943
61	1	0	23	23	0	170	62	0	21.4533	1	1	2	0	3	0	0	2.6	1	1	2	2.1	206	1	2.1	206	432.6	80.5	4.36	9.69	224	257	3.68	4.14	2.4	-7.2281
72	1	0	23	23	0	180	82	0	25.3086	1	1	2	0	2	0	0	2	1	0	1	4.5	140	1.4	3.21429	100	450	83.4	4.13	7.02	175	181	3.79	3.99	2	-7.23287
62	1	1	8	18	0	170	62	0	21.4533	1	1	3	1	2	0	0	1.8	1	0	1	3.9	241	1.5	2.6	160.667	626.6	83.4	4.71	9.23	257	324	3.75	4.2	20.26	-7.23846
69	0	1	8	14	0	160	75	0	29.2969	1	0	1	0	3	1	0	3	2	1	2	4.1	195	1.1	3.72727	177.273	726.818	91.9	4.14	12.35	148	227	3.58	3.62	0.7	-7.24446
57	1	1	5	21	1	178	62	1	19.5682	1	1	3	0	3	1	1	0	0	0	0	4	121	0.8	5	151.25	605	75.2	4.53	9.35	145	233	3.98	4.52	1.92	-7.25975
61	1	1	3	26	0	167	63	0	22.5896	1	1	3	0	2	0	0	2.7	1	1	2	3.8	165	1.3	2.92308	126.923	482.308	83.6	3.98	7.46	132	211	4.28	4.12	4.5	-7.2679
60	1	0	21	21	0	175	70	0	22.8571	1	1	3	0	3	0	0	0.8	1	0	1	5.1	243	2	2.55	121.5	619.65	83.9	4.76	8.35	310	248	3.78	4.23	4.5	-7.27089
73	1	0	15	15	0	165	62	1	22.7732	0	1	2	0	1	0	0	0	0	0	0	4.1	154	1.8	2.27778	85.5556	350.778	70.4	3.15	7.33	206	317	4.08	4.22	7.3	-7.29177
54	0	1	10	17	1	154	52	0	21.9261	0	0	2	0	3	0	0	2.3	1	0	1	1.7	77	0.9	1.88889	85.5556	145.444	66.7	3.27	9.21	146	242	3.72	4.29	1.6	-7.32676
68	1	0	13	13	0	167	54	0	19.3625	1	0	2	0	1	0	0	2.6	2	1	2	4.2	200	1.5	2.8	133.333	560	86.7	4.46	9.66	196	169	3.69	4.02	2.5	-7.33693
54	1	0	30	30	0	170	60	0	20.7612	1	1	3	0	3	0	0	2	1	0	1	4.4	130	0.6	7.33333	216.667	953.333	75.6	3.64	7.68	200	224	4.37	4.36	1.4	-7.35705
66	1	0	18	18	0	164	62	1	23.0518	1	1	3	0	1	0	0	0	0	0	0	4.1	254	1.4	2.92857	181.429	743.857	78.6	3.2	7.49	190	188	4.26	4.05	2	-7.36555
53	1	0	22	22	0	160	48	0	18.75	1	1	2	0	3	0	0	5.4	2	0	2	2.6	289	1.1	2.36364	262.727	683.091	81.6	3.27	9.68	158	238	4.72	4.16	3.2	-7.41383
66	1	1	9	14	1	175	59	0	19.2653	0	0	2	0	2	0	0	2.2	1	1	2	4.4	174	1.1	4	158.182	696	79.5	3.66	8.42	261	190	3.86	4.1	3	-7.45386
71	1	0	22	22	0	163	55	0	20.7008	1	0	3	1	2	0	1	7.6	2	1	2	4.7	233	1.9	2.47368	122.632	576.368	77.4	3.46	8.22	108	281	4.01	4.16	1.2	-7.46687
53	1	0	27	27	0	169	55	0	19.257	1	1	1	0	2	0	0	1.3	1	0	1	3.5	213	1.9	1.84211	112.105	392.368	84.2	4.12	9.68	131	277	3.76	4.08	4.6	-7.4702
63	1	0	36	36	0	160	60	1	23.4375	1	1	2	0	2	0	0	0	0	0	0	5.1	170	1.1	4.63636	154.545	788.182	85.6	4.62	8.42	205	312	3.56	4.16	1.5	-7.48978
53	1	0	12	12	0	164	60	1	22.3081	1	1	2	0	2	1	1	0	0	0	0	5.8	209	1.6	3.625	130.625	757.625	82.5	4.36	9.23	162	247	3.94	4.31	2.5	-7.49377
60	1	0	14	14	0	168	58	0	20.5499	1	0	2	0	3	0	0	1.6	1	1	2	4	330	2	2	165	660	84.5	5.27	9.63	143	340	4.12	4.66	2.83	-7.51293
64	1	0	13	13	0	175	65	0	21.2245	1	0	3	1	2	0	0	3.8	1	0	1	6.3	309	3.3	1.90909	93.6364	589.909	77.8	3.81	6.29	131	227	3.26	4.05	3.96	-7.53516
69	1	0	18	18	0	155	49	1	20.3954	1	1	3	0	2	0	0	0	0	0	0	4.6	182	1.3	3.53846	140	644	83.6	3.66	8.64	243	215	3.74	3.96	2.4	-7.54312
57	1	1	11	18	1	170	70	0	24.2215	1	1	3	0	2	0	0	4.2	2	1	2	3.7	144	1.2	3.08333	120	444	92.3	3.85	7.88	303	193	4.89	4.13	3.78	-7.54343
72	1	1	5	19	0	168	55	0	19.487	1	0	2	0	3	1	0	2.8	1	1	2	4.6	288	1.2	3.83333	240	1104	77.3	3.53	6.63	262	247	3.66	4.11	1.36	-7.54614
72	1	0	30	30	0	158	50	0	20.0288	1	1	2	0	1	0	0	0.4	2	0	1	4.7	174	1.3	3.61538	133.846	629.077	90.3	4.55	10.08	117	352	5.02	4.52	2.15	-7.55217
57	1	1	7	10	1	175	65	0	21.2245	1	1	1	0	2	0	0	5.6	2	0	1	3.8	197	0.9	4.22222	218.889	831.778	89.5	4.62	8.29	151	258	3.71	4.12	5	-7.57289
65	1	0	24	24	0	178	65	0	20.5151	0	0	2	0	3	0	1	1.9	1	0	1	5.4	158	0.9	6	175.556	948	85.2	3.27	5.48	280	190	4.26	3.96	3.2	-7.58013
54	0	0	25	25	0	168	67	0	23.7387	1	1	3	1	3	0	1	2	1	0	1	3.2	251	1.1	2.90909	228.182	730.182	81.4	3.24	7.89	178	168	4.13	4.04	6.2	-7.58233
52	1	1	9	18	1	168	59	0	20.9042	1	1	1	0	2	0	0	2.8	2	1	2	4.8	188	1.3	3.69231	144.615	694.154	82.6	2.54	7.45	176	194	4.07	3.71	0.7	-7.5848
60	1	1	4	14	0	168	60	0	21.2585	1	1	1	0	3	1	1	3	2	1	2	3.5	202	0.7	5	288.571	1010	78.5	3.98	8.47	163	266	3.68	4.27	4.6	-7.58965
67	1	0	16	16	0	171	66	0	22.571	1	1	3	1	2	0	0	1.7	1	0	1	4.3	194	1.6	2.6875	121.25	521.375	85.2	4.25	8.23	182	272	3.7	4.14	4.5	-7.59089
58	1	0	16	16	0	162	55	0	20.9572	1	1	2	0	2	0	1	2.5	2	0	2	3.6	159	1.5	2.4	106	381.6	86.6	4.22	12.78	181	262	3.69	4.09	5.31	-7.61816
63	1	0	12	12	0	170	66	0	22.8374	1	1	2	0	3	0	0	2.4	1	0	1	4.7	161	1.6	2.9375	100.625	472.938	97.2	4.09	5.59	87	244	4.22	3.86	3.6	-7.63865
66	1	0	27	27	0	169	57	0	19.9573	1	1	2	0	3	0	1	1.6	2	0	1	3.5	448	1.5	2.33333	298.667	1045.33	87.7	3.26	7.32	108	246	5.34	4.29	2.16	-7.64885
67	1	0	15	15	0	167	60	1	21.5139	1	1	2	0	2	0	0	0	0	0	0	3.8	187	1.6	2.375	116.875	444.125	76.5	3.62	8.26	64	176	3.78	4.28	3.12	-7.6604
72	1	0	21	21	0	177	62	1	19.79	0	1	3	0	3	0	0	0	0	0	0	2.6	157	2.1	1.2381	74.7619	194.381	78.4	4.52	6.3	225	227	3.81	4.57	2	-7.66834
63	1	0	28	28	0	165	60	1	22.0386	1	0	3	0	2	0	0	0	0	0	0	3.5	211	1.3	2.69231	162.308	568.077	87.6	3.61	8.36	270	276	3.66	3.84	8.16	-7.67015
67	1	0	16	16	0	171	66	0	22.571	1	1	3	1	2	0	0	1	1	0	1	4.3	194	1.6	2.6875	121.25	521.375	86.3	3.26	9.06	140	251	4.62	4.1	1.26	-7.67806
60	1	0	36	36	0	173	63	1	21.0498	0	1	3	0	1	0	0	0	0	0	0	5	362	1.9	2.63158	190.526	952.632	86.3	4.06	8.45	184	193	3.95	4.17	3.66	-7.68498
47	1	0	19	19	0	173	61	1	20.3816	1	1	1	0	1	0	0	0	0	0	0	3.9	255	1.3	3	196.154	765	75.4	3.27	6.42	191	173	4.28	4.38	1.22	-7.68825
65	1	0	30	30	0	165	50	1	18.3655	0	0	2	0	2	0	0	0	0	0	0	4.1	160	1.5	2.73333	106.667	437.333	80.9	3.26	8.36	201	162	4.66	4.32	2.46	-7.69888
57	0	0	13	13	0	165	56	1	20.5693	0	0	3	0	3	0	0	0	0	0	0	3.1	126	1.1	2.81818	114.545	355.091	85.6	3.48	8.98	76	172	3.56	3.85	5	-7.71173
57	1	0	20	20	0	172	73	1	24.6755	0	0	3	1	2	0	0	0	0	0	0	4.4	119	1.3	3.38462	91.5385	402.769	88.2	3.83	6.06	202	208	4.25	4.15	6.45	-7.73663
64	1	0	25	25	0	172	63	0	21.2953	1	1	2	0	1	0	0	1.2	1	1	2	5.9	140	1.8	3.27778	77.7778	458.889	94.3	4.26	7.43	119	327	4.28	4.11	0.6	-7.74477
59	1	0	22	22	0	165	61	0	22.4059	1	0	3	0	3	0	0	1.8	2	1	2	3.6	267	1.4	2.57143	190.714	686.571	101.6	4.36	8.68	164	275	4.26	3.89	3.82	-7.76495
58	1	0	16	16	0	168	61	0	21.6128	1	1	2	0	3	1	1	2.6	2	0	1	3.3	238	2.5	1.32	95.2	314.16	88.2	3.24	8.61	125	305	4.16	3.91	1.15	-7.76695
56	1	0	12	12	0	173	66	1	22.0522	1	1	2	0	2	0	0	0	0	0	0	5.1	149	1.5	3.4	99.3333	506.6	80.6	3.28	7.28	188	200	4.61	4.36	3.15	-7.76909
65	1	0	30	30	0	165	50	1	18.3655	0	0	2	0	2	0	0	0	0	0	0	4.1	160	1.5	2.73333	106.667	437.333	87.1	3.25	9.65	171	180	4.42	4.05	1.4	-7.774
71	1	1	13	26	1	170	61	0	21.1073	0	0	2	0	3	0	0	2.5	1	0	1	3.8	350	1.5	2.53333	233.333	886.667	80.7	3.28	7.25	138	181	3.83	4.1	5.5	-7.80773
74	1	0	23	23	0	160	57	0	22.2656	1	0	2	0	3	0	1	1.6	1	1	2	4.5	237	1.4	3.21429	169.286	761.786	85.7	3.36	9.08	283	215	3.47	3.84	1.69	-7.83895
70	1	0	12	12	0	166	52	0	18.8707	0	0	2	0	3	0	0	3	2	1	2	3.3	165	1	3.3	165	544.5	93.7	4.34	9.43	127	243	4.06	4.15	3.7	-7.86299
52	1	0	14	14	0	167	65	0	23.3067	0	1	2	0	3	0	0	2.8	2	0	1	4.7	276	1.7	2.76471	162.353	763.059	91.7	3.85	8.58	195	229	4.21	4.09	5	-7.86559
70	1	0	20	20	0	170	64	0	22.1453	1	0	2	0	2	0	0	3	2	1	2	3.6	182	1	3.6	182	655.2	90.5	4.45	6.89	210	183	3.58	4.15	6.12	-7.8883
75	1	0	28	28	0	168	60	1	21.2585	1	0	3	1	2	0	0	0	0	0	0	4.3	184	1.2	3.58333	153.333	659.333	83.5	3.26	8.22	169	193	4.27	4.2	3.5	-7.89921
57	1	0	22	22	0	170	60	0	20.7612	1	1	3	1	2	0	0	2	1	1	2	5.6	282	1	5.6	282	1579.2	83.7	3.48	8.02	123	178	4.21	4.28	7.2	-7.94321
61	1	0	16	16	0	168	63	1	22.3214	1	0	3	0	3	0	0	0	0	0	0	5.8	230	1.5	3.86667	153.333	889.333	93.1	4.26	8.45	298	209	4.12	4.21	1.3	-7.94767
72	1	0	23	23	0	180	75	0	23.1481	1	0	1	0	1	0	0	3	2	1	2	4.1	195	1	4.1	195	799.5	79.3	3.82	6.35	80	306	4.36	4.63	1	-7.95885
72	1	0	22	22	0	172	66	0	22.3094	1	0	2	1	2	0	0	1.2	1	0	1	5.4	287	1.8	3	159.444	861	93.5	4.88	9.4	181	192	3.48	4.22	6.2	-7.9765
63	1	0	19	19	0	170	68	0	23.5294	1	1	2	0	1	0	0	1.5	1	1	2	5.2	291	1.3	4	223.846	1164	78.6	3.27	6.58	191	208	3.77	4.25	3.12	-7.98537
74	1	1	2	12	1	160	52	0	20.3125	0	1	3	1	2	0	0	4.2	2	1	2	3.6	137	1.5	2.4	91.3333	328.8	91.5	4.43	10.03	200	183	3.52	4.19	1.78	-8.07522
74	1	1	19	25	1	160	50	0	19.5312	1	1	2	0	2	0	0	2.7	2	1	2	4.3	374	1.4	3.07143	267.143	1148.71	87.9	3.44	8.76	214	203	4.59	4.33	2.05	-8.08692
58	1	0	16	16	0	180	68	1	20.9877	0	0	2	0	1	0	0	0	0	0	0	4	257	1.8	2.22222	142.778	571.111	92.1	3.36	6.28	227	222	4.17	4.01	3.7	-8.10682
74	1	0	12	12	0	166	60	0	21.7738	0	1	2	0	2	0	0	2.5	2	1	2	4.7	277	1.4	3.35714	197.857	929.929	88.9	3.29	8.92	93	208	4.58	4.25	5	-8.11664
52	1	0	18	18	0	170	55	0	19.0311	1	1	3	1	2	0	0	4	1	1	2	5.4	273	1.8	3	151.667	819	78.6	2.64	5.69	112	208	3.68	4.06	3.5	-8.1319
56	1	0	20	20	0	168	63	1	22.3214	1	1	2	0	3	0	0	0	0	0	0	6	180	1.7	3.52941	105.882	635.294	84.7	3.27	6.47	284	317	4.04	4.22	2	-8.15089
67	1	0	13	13	0	175	77	0	25.1429	0	0	1	0	1	0	0	1.2	1	1	2	3.7	257	1.9	1.94737	135.263	500.474	90.3	3.04	7.19	189	226	3.88	3.91	7.9	-8.21495
54	1	0	24	24	0	176	70	0	22.5981	1	0	3	1	2	0	0	0.8	1	0	1	4.1	253	1.9	2.15789	133.158	545.947	93.4	3.89	5.91	255	206	4.26	4.26	3.5	-8.21825
65	1	0	14	14	0	176	68	0	21.9525	1	1	1	0	3	0	0	1.3	1	0	1	4.1	165	1.3	3.15385	126.923	520.385	85.1	3.53	8.86	379	185	4.07	4.36	1.4	-8.23024
70	1	0	38	38	0	175	55	0	17.9592	1	1	2	0	2	0	0	0.6	1	0	1	4.9	204	1.4	3.5	145.714	714	88.3	3.22	8.38	143	216	4.05	4.14	3.95	-8.26641
53	1	0	12	12	0	164	60	1	22.3081	1	1	2	0	2	1	1	0	0	0	0	5.8	219	1.7	3.41176	128.824	747.176	92.3	4.08	9.56	202	314	3.89	4.27	1	-8.2716
63	1	0	19	19	0	175	65	1	21.2245	1	1	2	0	2	0	0	0	0	0	0	6.3	278	1.3	4.84615	213.846	1347.23	90.4	3.51	7.89	216	283	4.05	4.18	4.35	-8.27514
67	1	0	22	22	0	175	60	0	19.5918	1	0	2	0	3	0	0	1.8	2	1	2	2.8	307	1.2	2.33333	255.833	716.333	82.1	3.05	5.87	197	208	4.12	4.34	3.2	-8.29679
58	1	0	16	16	0	180	68	1	20.9877	0	0	2	0	1	0	0	0	0	0	0	4.3	257	1.8	2.38889	142.778	613.944	74.6	2.8	5.31	113	204	3.45	4.28	3.75	-8.30513
73	1	0	14	14	0	168	66	1	23.3844	0	0	2	0	1	0	0	0	0	0	0	5.7	255	1.2	4.75	212.5	1211.25	91.3	3.96	7.62	117	181	4.06	4.34	2.92	-8.3058
63	1	0	13	13	0	168	62	0	21.9671	1	1	2	0	2	0	0	5.2	2	1	2	4.8	161	1.8	2.66667	89.4444	429.333	92.2	3.25	9.81	209	284	3.58	3.9	1.7	-8.36665
47	1	0	22	22	0	159	49	0	19.3821	1	1	2	0	2	0	0	4.4	2	1	2	4	187	1.3	3.07692	143.846	575.385	92.5	3.88	7.42	186	204	3.82	4.23	2.4	-8.39341
63	1	0	19	19	0	175	65	1	21.2245	1	1	2	0	2	0	0	0	0	0	0	4.3	178	1.8	2.38889	98.8889	425.222	87.8	3.74	6.26	193	176	3.78	4.35	8.2	-8.42679
64	1	0	17	17	0	170	58	0	20.0692	0	1	2	0	2	0	0	2.6	2	0	1	6.6	399	1.4	4.71429	285	1881	88.4	3.09	8.89	312	216	3.61	4.03	1	-8.44457
64	1	0	24	24	0	175	62	0	20.2449	1	1	3	0	3	0	1	2	2	1	2	6.2	405	1.3	4.76923	311.538	1931.54	97.9	3.62	6.68	262	211	4.33	4.15	1.6	-8.44922
72	1	0	30	30	0	168	56	1	19.8413	1	1	3	1	2	0	0	0	0	0	0	4.6	188	1.3	3.53846	144.615	665.231	92	3.28	7.24	282	208	4.06	4.14	7.03	-8.45612
56	1	0	24	24	0	162	52	0	19.8141	1	1	3	1	3	0	0	4.5	1	1	2	4.4	278	1.7	2.58824	163.529	719.529	91.8	3.44	9.25	193	247	4.34	4.32	3.1	-8.47746
70	1	0	21	21	0	170	60	0	20.7612	1	0	2	0	3	0	0	1.4	1	0	1	4.3	179	1.3	3.30769	137.692	592.077	91.2	3.25	6.36	243	230	3.6	4.01	0.5	-8.48586
58	1	0	15	15	0	170	61	0	21.1073	1	1	2	0	2	0	1	6.2	2	1	2	4.8	320	1.6	3	200	960	86.4	3.21	6.07	104	197	3.66	4.22	6.07	-8.54173
56	1	0	18	18	0	170	60	1	20.7612	1	0	2	0	1	0	0	0	0	0	0	3.8	276	2	1.9	138	524.4	90.6	3.57	8.42	264	320	4.02	4.34	1.5	-8.55121
57	0	0	21	21	0	176	65	0	20.984	1	1	3	1	3	0	0	1.9	1	1	2	7.2	186	2	3.6	93	669.6	82.9	2.74	5.68	98	269	3.45	4.15	0.5	-8.64554
67	1	0	15	15	0	160	61	1	23.8281	0	1	3	1	2	0	0	0	0	0	0	4.4	224	1.6	2.75	140	616	88.2	3.35	11.22	258	202	3.62	4.27	2.52	-8.67632
57	1	0	14	14	0	179	80	1	24.968	1	1	3	0	1	0	0	0	0	0	0	6.4	139	1.3	4.92308	106.923	684.308	80.1	2.35	5.26	302	288	4.14	4.37	3.4	-8.68482
67	1	0	20	20	0	170	70	1	24.2215	0	0	2	0	2	0	0	0	0	0	0	6.3	141	1.1	5.72727	128.182	807.545	96.5	3.34	7.44	179	281	4.36	4.26	0.2	-8.7266
69	1	0	17	17	0	167	56	0	20.0796	1	1	2	0	2	0	0	1.3	2	0	1	3.7	281	1	3.7	281	1039.7	90.3	4.44	9.43	244	252	3.57	4.63	1.41	-8.74352
64	1	0	17	17	0	170	65	0	22.4913	1	1	2	0	3	0	0	2	1	1	2	3.5	221	1.6	2.1875	138.125	483.438	96.6	3.05	7.02	144	305	5.19	4.48	3.6	-8.79468
67	1	0	22	22	0	163	52	1	19.5717	1	1	1	0	2	0	0	0	0	0	0	2.4	122	2.2	1.09091	55.4545	133.091	90	3.22	5.78	248	185	4.22	4.45	1.88	-8.81937
72	1	0	12	12	0	160	57	0	22.2656	0	1	3	0	3	0	0	3.2	1	1	2	4.6	353	1.3	3.53846	271.538	1249.08	104.7	3.78	10.23	172	247	4.18	4.14	0.5	-8.85322
66	1	0	21	21	0	173	80	1	26.7299	1	1	2	0	1	0	0	0	0	0	0	4.2	200	1.2	3.5	166.667	700	85.1	2.85	6.65	243	351	3.47	4.26	5	-8.89486
56	1	0	18	18	0	170	60	1	20.7612	1	1	2	0	3	0	0	0	0	0	0	3.8	276	2	1.9	138	524.4	93.6	3.13	7.33	197	211	4.26	4.35	3.3	-8.90738
62	1	0	13	13	0	178	69	0	21.7776	1	1	2	0	1	0	0	1.1	1	0	1	3.4	316	2.1	1.61905	150.476	511.619	92.4	3.25	6.78	255	252	4.01	4.35	2.04	-8.90785
64	1	0	38	38	0	160	49	1	19.1406	1	1	2	0	2	0	0	0	0	0	0	5.3	254	1.8	2.94444	141.111	747.889	93.2	3.22	8.56	153	244	3.36	4.1	2.49	-8.94692
63	1	0	24	24	0	171	88	0	30.0947	1	1	3	0	3	0	0	4.2	2	1	2	3.2	217	1.2	2.66667	180.833	578.667	96.1	3.16	6.57	173	284	3.44	4.13	3.15	-9.17589
64	0	0	12	12	0	155	52	0	21.6441	0	0	2	0	2	0	0	3.4	1	0	1	3.9	195	1.8	2.16667	108.333	422.5	82.2	2.18	6.22	115	234	3.85	4.44	2.2	-9.24347
74	1	0	22	22	0	169	60	0	21.0077	1	1	2	0	3	0	0	1.2	2	0	1	5.6	254	1.7	3.29412	149.412	836.706	86.4	3.08	8.67	291	306	3.48	4.57	2.1	-9.36765
74	1	0	12	12	0	166	60	0	21.7738	0	1	2	0	2	0	0	2	2	1	2	4.7	277	1.4	3.35714	197.857	929.929	106.3	3.25	8.56	227	316	3.76	4.17	4.35	-9.63562
